# Supplementary material for: The Effect of In Concentration and Temperature on Dissolution and Precipitation in Sn–Bi Alloys
Source: Materials (Basel). 2024 Sep 4;17(17):4372. doi: 10.3390/ma17174372 (PMC11396625; doi:10.3390/ma17174372)
Supplement: Supplementary file 1 [file materials-17-04372-s001.zip]

Archive with 1 entries (1 files):
- materials-3162702-supplementary.pdf
